# Supplementary material for: Annona cherimola Miller and Its Flavonoids, an Important Source of Products for the Treatment of Diabetes Mellitus: In Vivo and In Silico Evaluations
Source: Pharmaceuticals (Basel). 2023 May 10;16(5):724. doi: 10.3390/ph16050724 (PMC10222912; doi:10.3390/ph16050724)
Supplement: Supplementary file 1 [file pharmaceuticals-16-00724-s001.zip]

Archive with 1 entries (1 files):
- pharmaceuticals-2344064-supplementary.pdf
